# Supplementary material for: Diverse O-methyltransferases catalyze the biosynthesis of floral benzenoids that repel aphids from the flowers of waterlily Nymphaea prolifera
Source: Hortic Res. 2023 Nov 6;10(12):uhad237. doi: 10.1093/hr/uhad237 (PMC10753166; doi:10.1093/hr/uhad237)
Supplement: Web_Material_uhad237 [file web_material_uhad237.zip]

Archive with 2 entries (2 files):
- Supplementary Figures and Tables - HR - 20230914.docx
- Supplementary Table 5.xlsx
