# Supplementary material for: Diverse O-methyltransferases catalyze the biosynthesis of floral benzenoids that repel aphids from the flowers of waterlily Nymphaea prolifera
Source: Hortic Res. 2023 Nov 6;10(12):uhad237. doi: 10.1093/hr/uhad237 (PMC10753166; doi:10.1093/hr/uhad237)
Supplement: Web_Material_uhad237 [file web_material_uhad237.zip › Supplementary Table 5.xlsx]

## Sheet: Table S5
	Hydrocallis	Hydrocallis	Hydrocallis	Hydrocallis	Hydrocallis	Hydrocallis	Hydrocallis	Brachyceras	Brachyceras	Brachyceras	Brachyceras	Brachyceras	Brachyceras	Brachyceras	Nymphaea	Nymphaea	Nymphaea	Lotos	Nuphar	Victoria
Compounds/Percentage	N. amazonum	N. lasiophylla	N. lingulata	N. rudgeana	N. tenerinervia	N. gardneriana	N. prolifera	N. 'Bagdad'	N. 'AliceTricker'	N. 'Mrs Gpring'	N. 'Dauben'	N. caerulea	N. hybrida	N. colorata	N. 'Capensis Thumb'	N. 'He Hua'	N. 'Albert Greenberg'	N. lotus	Nuphar japonica	Victoria amazonca × cruziana
Benzaldehyde	0	0.000250119	0	0	0	0	0	0	0	0	0	5e-05	0.000678	0	0	0	0	0	0.012576	0.0013013
Guaiacol	0	0	0	0	0	0	0.0382956	0	0	0	0	0	0	0	0	0	0	0	0	0
Veratrole	0	0	0	0	0	0	0.406837	0	0	0	0	0	0	0	0	0	0	0	0	0
Methyl-2-methylpropanoate	0	0	0	0	0	0	0	0	0	0	0	0	0	0	0	0	0	0	0	0.0004004
4-Methoxytoluene	0	0	0	0	0	0	0	0	0	0	0	0	0.0015	0	0	0	0	0	0	0
Acetophenone	0	0	0	0	0	0	0	0	0	0	0	0	0.0039	0	0	0	0	0	0	0
Methyl-crotonate	0	0	0	0	0	0	0	0	0	0	0	0	0	0	0	0	0	0	0	0.0003003
Methoxyanisole	0	0	0	0	0	0	0.00100631	0	0	0	0	0	0	0	0	0	0	0	0	0
m-Anisaldehyde	0	0	0	0	0	0	0	0	0	0	0	0	0	0.312684	0	0	0	0	0	0
Methyl-decanoate	0	0	0	0	0	0	0	0	0	0	0	0	0	0.0671703	0	0	0	0	0	0
Ethylhexanol	0	0	0	0	0	0	0	0	0	0	0	0.0096	0	0	0	0	0	0	0	0
Nonane	0	0	0	0	0	0	0	0	0	0	0	0	0	0	0	0	0	0	0.0520113	0
Decane	0	0	0	0	0	0	0	0	0	0	0	0	0	0	0	0	0	0.0011	0.0141584	0
Germacrene-B	0	0	0	0	0	0	0	0	0	0	0	0	0	0.0121599	0	0	0	0	0	0
Undecane	0	0	0	0	0	0	0	0	0	0	0	0	0	0	0	0	0	0.37	0.344424	0
Methyl-trans-2-hexenoate	0	0	0	0	0	0	0	0	0	0	0	0	0	0	0	0	0	0	0	0.0143143
Isodaucene	0	0	0	0	0	0	0	0	0	0	0	0	0	0.085665	0	0	0	0	0	0
Tetradecyne	0	0	0	0	0	0	0	0	0	0	0	0	0	0.302548	0	0	0	0	0	0
1-Undecene	0	0	0	0	0	0	0	0	0	0	0	0.0024	0	0	0	0	0	0	0	0
Benzylacetate	0	0	0	0	0	0	0	0.09	0.02	0.03	0.04	0.1042	0.001215	0	0	0	0	0	0	0.00590591
beta-pinene	0	0	0	0	0	0	0	0	0	0	0	0	0	0	0	0	0	0	0	0.0002002
Anisicaldehyde	0	0	0	0	0	0	0	0.02	0	0.001	0	0	0	0	0	0	0	0	0	0
Farnesane	0	0	0	0	0	0	0	0	0	0	0	0	0	0.0156395	0	0	0	0	0	0
pi-Anisaldehyde	0	0	0	0	0	0	0	0	0	0	0	0	0.006	0	0	0	0	0	0	0
Anisylacetate	0	0	0	0	0	0	0	0.03	0.004	0.023	0.001	0	0	0	0	0	0	0	0	0
Benzyl-formate	0	0	0	0	0	0	0	0	0	0	0	0	0	0	0	0	0	0	0	0.00560561
Phenyl-ethanol	0	0	0	0	0	0	0	0	0	0	0	0	0	0	0	0	0	0	0	0.0023023
m-Methylphenylacetate	0	0	0	0	0	0	0	0	0	0	0	0.0003	0	0	0	0	0	0	0	0
Decanal	0	0	0	0	0	0	0	0	0	0	0	0.0017	0	0	0	0	0	0	0	0
Tridecane	0	0	0	0	0	0	0.00111093	0	0	0	0	0.0005	0.0032	0	0	0.0036431	0.00125054	0.0203	0.016532	0
cis-3-Hexenyl-hexanoate	0	0	0	0	0	0	0	0	0	0	0	0	0.001	0	0	0	0	0	0	0
7-epi-Sesquithujene	0	0	0	0	0	0	0	0	0	0	0	0	0.0052	0	0	0	0	0	0	0
Cedrol	0	0	0	0	0	0	0.00238735	0	0	0	0	0	0	0	0	0	0	0	0	0
iso-Pentyl-tiglate	0	0	0	0	0	0	0	0	0	0	0	0	0	0	0	0	0	0	0	0.000700701
Undecanal	0	0	0	0	0	0	0	0	0	0	0	0.0011	0	0	0	0	0	0	0.00458066	0
Dodecane	0	0	0	0	0	0	0	0	0	0	0	0	0	0	0	0	0	0.0159	0.00187391	0.0001001
Decanoic-acid-ethylester	0	0	0	0	0	0	0	0	0	0	0	0.0012	0	0	0	0	0	0	0	0
Benzyl-propanoate	0	0	0	0	0	0	0	0	0	0	0	0	0	0	0	0	0	0	0	0.0014014
Benzyl-2-methylpropanoate	0	0	0	0	0	0	0	0	0	0	0	0	0	0	0	0	0	0	0	0.00510511
Tetradecane	0	0	0	0	0	0	0	0	0	0	0	0.0007	0.0044	0	0	0	0	0.0125	0.0109936	0.000500501
1-Tridecene	0	0	0	0	0	0	0	0	0	0	0	0	0	0	0	0	0	0	0	0.000500501
Benzenemethanol-4-methoxy-acetate	0	0	0	0	0	0	0	0	0	0	0	0	0.0087	0	0	0	0	0	0	0
Benzyl-2-methylpropenoate	0	0	0	0	0	0	0	0	0	0	0	0	0	0	0	0	0	0	0	0.004004
Benzyl-1-butanoate	0	0	0	0	0	0	0	0	0	0	0	0	0	0	0	0	0	0	0	0.0195195
Benzyl-2-methylbutanoate	2.50119e-05	0	0	0	0	0	0	0	0	0	0	0	0	0	0	0	0	0	0	0.068969
Benzyl-iso-pentanoate	0	0	0	0	0	0	0	0	0	0	0	0	0	0	0	0	0	0	0	0.0267267
Methyl-E-Z-2-4-decadienoate	0	0	0	0	0	0	0	0	0	0	0	0	0	0	0	0	0	0	0	0.000900901
Benzyl-crotonate	0	0	0	0	0	0	0	0	0	0	0	0	0	0	0	0	0	0	0	0.002002
1-Tetradecene	0	0	0	0	0	0	0	0	0	0	0	0	0	0	0	0	0	0	0	0.000700701
alpha-Ionone	0	0	0	0	0	0	0	0	0	0	0	0.0016	0.0012	0	0	0	0	0	0	0
1-Pentadecene	0	0	0	0	0	0	0	0	0	0	0	0.0023	0	0	0	0	0	0.0111	0.0381444	0
trans-alpha-Bergamotene	0	0	0	0	0	0	0	0	0	0	0	0.0026	0.00571	0.0140174	0	0	0	0	0	0
Benzene-1-1-5-dimethylhexyl-4-methyl	0	0	0	0	0	0	0	0	0	0	0	0	0.0021	0	0	0	0	0	0	0
cis-alpha-Farnesene	0	0	0	0	0	0	0	0	0	0	0	0.0047	0.0032	0	0	0.0154891	0.0280268	0	0	0
gamma-Curcumene	0	0	0	0	0	0	0	0	0	0	0	0	0.0042	0	0	0	0	0	0	0
alpha-Curcumene	0	0	0	0	0	0	0	0	0	0	0	0	0.00124	0	0	0	0	0	0	0
Zingiberene	0	0	0	0	0	0	0	0	0	0	0	0.0026	0.0028	0	0	0	0	0	0	0
trans-Geranylacetone	0	0	0	0	0	0	0	0	0	0	0	0.0026	0	0	0	0	0	0	0	0
E-beta-Farnesene	0	0	0	0	0	0	0	0	0	0	0	0.0155	0	0.016764	0	0	0	0	0	0
beta-Ionone	0	0	0	0	0	0	0	0	0	0	0	0.0024	0	0	0	0	0	0	0	0
Z-E-1-3-6-10-Dodecatetraene-3-7-11-trimethyl	0	0	0	0	0	0	0	0	0	0	0	0.0009	0	0	0	0	0	0	0	0
iso-Pentyl-benzoate	0	0	0	0	0	0	0	0	0	0	0	0	0	0	0	0	0	0	0	0.000500501
Pentadecane	0	0	0	0	0	0	0.0870067	0	0	0	0	0.1549	0.204	0.0672219	0.169648	0.401742	0.30339	0	0.0857833	0.0004004
alpha-Bisabolene	0	0	0	0	0	0	0	0	0	0	0	0	0.0172	0	0	0	0	0	0	0
alpha-Sesquiphellandrene	0	0	0	0	0	0	0	0	0	0	0	0	0.0052	0	0	0	0	0	0	0
Benzyl-pentanoate	0	0	0	0	0	0	0	0	0	0	0	0	0	0	0	0	0	0	0	0.0003003
Benzyl-angelate	0	0	0	0	0	0	0	0	0	0	0	0	0	0	0	0	0	0	0	0.000600601
Phenethyl-2-methylbutyrate	0	0	0	0	0	0	0	0	0	0	0	0	0	0	0	0	0	0	0	0.0002002
Propanoic-acid-2-methyl-1-1-dimethylethyl-ester	0	0	0	0	0	0	0	0	0	0	0	0.0011	0	0	0	0	0	0	0	0
Benzyl-tiglate	0	0	0	0	0	0	0	0	0	0	0	0	0	0	0	0	0	0	0	0.0834835
Hexadecane	0	0	0	0	0	0	0	0	0	0	0	0.0018	0	0	0	0.00249953	0.00118616	0	0	0.0003003
6-9-heptadecadiene	0	0	0	0	0	0	0	0.0016	0.0021	0.0026	0.045	0.401	0.0367	0	0.286965	0.0214484	0	0	0	0
Cadalene	0	0	0	0	0	0	0	0	0	0	0	0	0.0023	0	0	0	0	0	0	0
Benzyl-hexanoate	0	0	0	0	0	0	0	0	0	0	0	0	0	0	0	0	0	0	0	0.0022022
Benzyl-hex-2-enoate	0	0	0	0	0	0	0	0	0	0	0	0	0	0	0	0	0	0	0	0.000700701
Benzyl-4-methylhexanoate	0	0	0	0	0	0	0	0	0	0	0	0	0	0	0	0	0	0	0	0.0013013
1-Hexadecene	0	0	0	0	0	0	0	0	0	0	0	0	0	0	0	0	0	0	0	0.0012012
E-9-Tetradecen-1-ol	0	0	0	0	0	0	0	0	0	0	0	0.0083	0	0	0	0	0	0	0	0
8-Heptadecene	0	0	0	0	0	0	0.052748	0	0	0	0	0.1527	0.00311	0.0880735	0.0747071	0.00455615	0.0024057	0	0.0288582	0
2-Pentadecanone	0	0	0	0	0	0	0	0	0	0	0	0.0051	0	0	0	0	0	0	0	0
Heptadecne	0	0	0	0	0	0	0	0	0	0	0	0.0223	0.00141	0	0	0	0	0	0	0
2-Phenylundecane	0	0	0	0	0	0	0	0	0	0	0	0	0.0021	0	0	0	0	0	0	0
Hexadecanal	0	0	0	0	0	0	0	0	0	0	0	0	0.004	0	0	0	0	0	0	0
3Z-3-Heptadecen-5-yne	0	0	0	0	0	0	0	0	0	0	0	0	0.0011	0	0	0	0	0	0	0
E-E-10-12-hexadecadienal	0	0	0	0	0	0	0	0	0	0	0	0.0077	0	0	0	0	0	0	0	0
Benzyl-benzoate	0	0	0	0	0	0	0	0	0	0	0	0	0	0	0	0	0.00872991	0	0	0.0025025
Z-Z-10-13-hexadecadienal	0	0	0	0	0	0	0	0	0	0	0	0.0063	0	0	0	0	0	0	0	0
2-Heptadecanone	0	0	0	0	0	0	0.00527946	0	0	0	0	0.0221	0.0043	0	0.00905784	0	0.00536097	0	0	0
Eicosane	0	0	0	0	0	0	0	0	0	0	0	0.21	0.0025	0	0	0	0	0	0	0
Methyl-butanoate	0	0	0	0	0	0.00530053	0	0	0	0	0	0	0	0	0	0	0	0	0	0.000500501
Methyl-hexanoate	0.0172323	0.00117556	0	0.504465	0	0.219422	0	0	0	0	0	0	0	0	0	0	0	0	0	0.0116116
Butyl-acetate	0	0	0	0	0.00050005	0	0	0	0	0	0	0	0	0	0	0	0	0	0	0
Methyl-pentanoate	0	0	0	0	0	0.00020002	0.00862491	0	0	0	0	0	0	0	0	0	0	0	0	0
2-4-Methoxyphenyl-ethanol	0.0239142	0	0	0.000827049	0	0	0	0	0	0	0	0	0	0	0	0	0	0	0	0
Anisole	0.879198	0.0405943	0	0	0.989499	0	0.391274	0	0	0	0	0	0	0	0	0	0	0	0	0
alpha-Methoxytoluene	0	0	0	0	0.010001	0	0	0	0	0	0	0	0	0	0	0	0	0	0	0
Methoxymethyl-benzene	0.0796554	0.87299	0.998133	0.170079	0	0.0310031	0	0	0	0	0	0	0	0	0	0	0	0	0	0
Methyl-2-methylbutanoate	0	0.0792626	0	0	0	0.740274	0	0	0	0	0	0	0	0	0	0	0	0.06	0	0.07998
2-Methylpropyl-acetate	0	0	0	0	0	0	0	0	0	0	0	0	0	0	0	0	0	0.1	0	0
Methyl-3-methylbutanoate	0	0	0	0	0	0	0	0	0	0	0	0	0	0	0	0	0	0.32	0	0
Methyl-2-methoxy-3-methylbutanoate	0	0	0	0	0	0	0	0	0	0	0	0	0	0	0	0	0	0.2306	0	0
Methyl-2-methoxy-3-methylpentanoate	0	0	0	0	0	0	0	0	0	0	0	0	0	0	0	0	0	0.0606	0	0
Methyl-2-hydroxy-3-methylpentanoate	0	0	0	0	0	0	0	0	0	0	0	0	0	0	0	0	0	0.0109	0	0
S-Ethyl-2-methylbutanoate	0	0.000525249	0	0	0	0	0	0	0	0	0	0	0	0	0	0	0	0	0	0
Methyl-2-hydroxy-2-methylbutanoate	0	0.000100048	0	0	0	0	0	0	0	0	0	0	0	0	0	0	0	0	0	0
Methyl-3-hydroxy-2-methylpropanoate	0	0.000225107	0	0	0	0	0	0	0	0	0	0	0	0	0	0	0	0	0	0
Benzyl-alcohol	0	0.00460219	0.00186667	6.89207e-05	0	0	0	0.0013	0.01	0.04	0.17	0.0442	0.002543	0	0	0	0	0	0.0129091	0.202603
Methyl-benzoate	0	0.000225107	0	0	0	0	0	0	0	0	0	0	0	0	0	0	0	0	0	0
1-4-Dimethoxybenzene	0	2.50119e-05	0	0.01437	0	0	0	0	0	0	0	0	0	0	0	0	0	0.44	0.0242775	0
2-5-Dimethoxytoluene	0	0	0	0	0	0	0	0	0	0	0	0	0	0	0	0	0	0.467	0	0
2-6-Dimethyl-4-methoxymethyl-phenol	0	0	0	0	0	0	0	0	0	0	0	0	0	0	0	0	0	0.04	0	0
1-3-5-Trimethoxybenzene	0	0	0	0	0	0	0	0	0	0	0	0	0	0	0	0	0	0.12	0	0
E-Methyl-hex-2-enoate	0	0	0	0.308811	0	0.00030003	0	0	0	0	0	0	0	0	0	0	0	0	0	0
Methyl-heptanoate	0	0	0	0.000344604	0	0.00020002	0	0	0	0	0	0	0	0	0	0	0	0	0	0
Methyl-octanoate	0	0	0	0.00103381	0	0	0	0	0	0	0	0	0	0.0180565	0	0	0	0	0	0
Methyl-tiglate	0	0	0	0	0	0.00280028	0	0	0	0	0	0	0	0	0	0	0	0	0	0.449449
Z-Methyl-hex-3-enoate	0	0	0	0	0	0.00050005	0	0	0	0	0	0	0	0	0	0	0	0	0	0
Heptadecane	0	0	0	0	0	0	0.0117153	0	0	0	0	0	0	0	0.0152159	0.0227372	0.016344	0	0.00195719	0
Nonadecane	0	0	0	0	0	0	0	0	0	0	0	0	0	0	0.00951291	0.00693043	0.0148765	0	0.00149913	0
Heneicosane	0	0	0	0	0	0	0	0	0	0	0	0	0	0	0.00211298	0.0032129	0.00433575	0	0.000999417	0
Limonene	0	0	0	0	0	0	0	0	0	0	0	0	0	0	0	0	0	0	0.183226	0
gamma-Terpinene	0	0	0	0	0	0	0	0	0	0	0	0	0	0	0	0	0	0	0.00170734	0
Terpinolen	0	0	0	0	0	0	0	0	0	0	0	0	0	0	0	0	0	0	0.010369	0
Linalool	0	0	0	0	0	0	0	0	0	0	0	0	0	0	0	0	0	0.31	0.00116599	0
Unknown-diterpene	0	0	0	0	0	0	0	0	0	0	0	0	0	0	0	0	0	0.59	0	0
Neocembrene	0	0	0	0	0	0	0	0	0	0	0	0	0	0	0	0	0	0.22	0	0
Cembrene	0	0	0	0	0	0	0	0	0	0	0	0	0	0	0	0	0	0.1052	0	0
Lilac-aldehyde	0	0	0	0	0	0	0	0	0	0	0	0	0	0	0	0	0	0	0.0148039	0
Lilac-alcohol	0	0	0	0	0	0	0	0	0	0	0	0	0	0	0	0	0	0	0.00299825	0
Unknow-Sesquiterpene	0	0	0	0	0	0	0	0	0	0	0	0	0	0	0	0	0	0.21	0.00235279	0
beta-Elemene	0	0	0	0	0	0	0	0	0	0	0	0	0	0	0	0	0	0	0.0317731	0
Caryophyllene	0	0	0	0	0	0	0	0	0	0	0	0	0	0	0	0	0	0	0.0969851	0
Humulene	0	0	0	0	0	0	0	0	0	0	0	0	0.0011	0	0	0	0	0	0.00303989	0
1-3-6-Heptatriene-2-5-5-trimethyl	0	0	0	0	0	0	0	0	0	0	0	0	0	0	0.000394314	0	0.00115517	0	0	0
alpha-Terpinene	0	0	0	0	0	0	0	0	0	0	0	0	0	0	0	0.393842	0	0	0	0
5-5-Dimethyl-1-3-cyclohexadiene	0	0	0	0	0	0	0	0	0	0	0	0	0	0	0.00663449	0	0.00475418	0	0	0
beta-Farnesene	0	0	0	0	0	0	0	0	0	0	0	0	0	0	0.0567916	0.0613519	0.163271	0	0	0
1-tridecene	0	0	0	0	0	0	0	0	0	0	0	0	0	0	0	0	0.0033904	0	0	0
Ionone	0	0	0	0	0	0	0	0	0	0	0	0	0	0	0	0.0204174	0	0	0	0
Z-8-Dodecen-1-ol-acetate	0	0	0	0	0	0	0	0	0	0	0	0	0	0	0	0.00168087	0	0	0	0
Z-9-17-octadecadienal	0	0	0	0	0	0	0	0	0	0	0	0	0	0	0	0.00123433	0.00145081	0	0	0
Acetic-acid-phenylmethyl-ester	0	0	0	0	0	0	0	0	0	0	0	0	0	0	0.0057052	0	0	0	0	0
Benzoic-acid-ethyl-ester	0	0	0	0	0	0	0	0	0	0	0	0	0	0	0	0	0.361615	0	0	0
alpha-Bergamotene	0	0	0	0	0	0	0	0	0	0	0	0	0	0	0.00526525	0.00526408	0.0250501	0	0	0
2-Methylbicyclo-2-2-2-octane	0	0	0	0	0	0	0	0	0	0	0	0	0	0	0	0.00171718	0.000772495	0	0	0
Bicyclo-5-3-0-decane	0	0	0	0	0	0	0	0	0	0	0	0	0	0	0	0.00192411	0.000752229	0	0	0
Cis-cis-cis-7-10-13-Hexadecatrienal	0	0	0	0	0	0	0	0	0	0	0	0	0	0	0	0.00856955	0.0152019	0	0	0
Cyclobutanecarboxylic-acid-octyl-ester	0	0	0	0	0	0	0	0	0	0	0	0	0	0	0.00386457	0	0	0	0	0
Cyclodecene	0	0	0	0	0	0	0	0	0	0	0	0	0	0	0	0.00134688	0	0	0	0
beta-Sesquiphellandrene	0	0	0	0	0	0	0	0	0	0	0	0.013	0	0	0.0270161	0.00756756	0.0317844	0	0	0
Kaurene	0	0	0	0	0	0	0	0	0	0	0	0	0	0	0	0.00122344	0.000799914	0	0	0
Z-Z-10-12-Hexadecadienal	0	0	0	0	0	0	0	0	0	0	0	0	0	0	0.325714	0	0	0	0	0
Z-5-Nonadecene	0	0	0	0	0	0	0	0	0	0	0	0	0	0	0.00299065	0.00254491	0.00409613	0	0	0
